# Supplementary material for: XFlow: An algorithm for extracting ion chromatograms
Source: PLoS One. 2020 Oct 22;15(10):e0227659. doi: 10.1371/journal.pone.0227659 (PMC7580946; doi:10.1371/journal.pone.0227659)
Supplement: S1 File — (TXT) [file pone.0227659.s001.txt]

XFlow and additional information is available at github.com/optimusmoose/jsms with an MIT license
